# Supplementary material for: Localized Increased Permeability of Blood–Brain Barrier for Antibody Conjugates in the Cuprizone Model of Demyelination
Source: Int J Mol Sci. 2023 Aug 11;24(16):12688. doi: 10.3390/ijms241612688 (PMC10454543; doi:10.3390/ijms241612688)
Supplement: Supplementary file 1 [file ijms-24-12688-s001.zip]

Archive with 1 entries (1 files):
- ijms-2500202-supplementary.pdf
